# Supplementary material for: Correlation between Choroidal Vascularity Index and Outer Retina in Patients with Diabetic Retinopathy
Source: J Clin Med. 2022 Jul 4;11(13):3882. doi: 10.3390/jcm11133882 (PMC9267134; doi:10.3390/jcm11133882)
Supplement: Supplementary file 1 [file jcm-11-03882-s001.zip]

Archive with 1 entries (1 files):
- jcm-1778463-supplementary.pdf
